# Supplementary material for: Suspension of Amorphous Calcium Phosphate Nanoparticles Impact Commitment of Human Adipose-Derived Stem Cells In Vitro
Source: Biology (Basel). 2021 Jul 16;10(7):675. doi: 10.3390/biology10070675 (PMC8301486; doi:10.3390/biology10070675)
Supplement: Supplementary file 1 [file biology-10-00675-s001.zip]

Archive with 1 entries (1 files):
- biology-1278324-supplementary.pdf
